# Supplementary material for: Zika epidemic and microcephaly in Brazil: Challenges for access to health care and promotion in three epidemic areas
Source: PLoS One. 2020 Jul 7;15(7):e0235010. doi: 10.1371/journal.pone.0235010 (PMC7340301; doi:10.1371/journal.pone.0235010)
Supplement: S1 Graph — (XLSX) [file pone.0235010.s001.xlsx]

## Sheet: Bahia
Physician	Year				Mean (2015-2017)	Estimate population mean (2015-2017)	Rate ratio population (1000 persons)	Estimate newborn mean (2015-2017)	Rate ratio newborns (1000 persons)
	2015	2016	2017	(2015-2017)
Social worker	2335	2397	2516	7248	2416	1.52748e+07	0.158169	203515	11.8714
Physiotherapist	5433.5	5660	6049	17142.5	5714.17		0.374092		28.0774
Speech Therapist	1098	1150	1150	3398	1132.67		0.0741527		5.56552
Psychologist	2279.5	2445.5	2648	7373	2457.67		0.160897		12.0761
Occupational Therapist	472	462	450	1384	461.333		0.0302023		2.26683
Pediatrician	2905	2898.5	3010.5	8814	2938		0.192343		14.4363
Ophthamologist	2017	2039.5	2123.5	6180	2060		0.134863		10.1221
Neurologist	645.5	676.5	698	2020	673.333		0.0440814		3.30852

## Sheet: Paraíba
Physician	Year				Mean (2015-2017)	Estimate population mean (2015-2017)	Rate ratio population (1000 persons)	Estimate newborn mean (2015-2017)	Rate ratio newborns (1000 persons)
	2015	2016	2017	(2015-2017)
Social worker	1067.5	1096	1171.5	3335	1111.67	3.99906e+06	0.277982	57555	19.3149
Physiotherapist	1893	2014	2092	5999	1999.67		0.500034		34.7436
Speech Therapist	500	509	519.5	1528.5	509.5		0.127405		8.8524
Psychologist	1209	1279	1297.5	3785.5	1261.83		0.315533		21.924
Occupational Therapist	45	61.5	85	191.5	63.8333		0.0159621		1.10908
Pediatrician	1125	1082	1099	3306	1102		0.275565		19.1469
Ophthamologist	534	562	574.5	1670.5	556.833		0.139241		9.6748
Neurologist	201.5	196	200.5	598	199.333		0.0498451		3.46335

## Sheet: Rio Grande do Norte
Physician	Year				Mean (2015-2017)	Estimate population mean (2015-2017)	Rate ratio population (1000 persons)	Estimate newborn mean (2015-2017)	Rate ratio newborns (1000 persons)
	2015	2016	2017	(2015-2017)
Social worker	821.5	867	862.5	2551	850.333	3.47473e+06	0.24472	46895.3	18.1326
Physiotherapist	999	1059	1104.5	3162.5	1054.17		0.303381		22.4791
Speech Therapist	423	436	460.5	1319.5	439.833		0.126581		9.37904
Psychologist	672	715.5	791.5	2179	726.333		0.209033		15.4884
Occupational Therapist	167.5	163	791.5	1122	374		0.107634		7.97521
Pediatrician	894	906	911	2711	903.667		0.260069		19.2699
Ophthamologist	1235.5	342	345.5	1923	641		0.184475		13.6687
Neurologist	138.5	142.5	148	429	143		0.0411543		3.04934

## Sheet: Graph 1
Health Professionals (HP)	Rate ratio population (1000 persons)
	Bahia	Paraíba	Rio Grande do Norte
Physiotherapist	0.374092	0.500034	0.303381
Pediatrician	0.192343	0.275565	0.260069
Social Worker	0.158169	0.277982	0.24472
Psychologist	0.160897	0.315533	0.209033
Ophthamologist	0.134863	0.139241	0.184475
Speech Therapist	0.0741527	0.127405	0.126581
Occupational Therapist	0.0302023	0.0159621	0.107634
Neurologist	0.0440814	0.0498451	0.0411543

## Sheet: Instructions
Variable	Description	Format
Health Professional (HP)	Social worker, Nurse, Physiotherapist, Speech Therapist, Psychologist, Occupational Therapist, Pediatrician, Ophthamologist, Neurologist	Text
Year	Number of HP by year of the Brazilian states (Bahia, Paraíba or Rio Grande do Norte)	Real number
Mean (2015-2017)	Mean of number of HP since 2015 to 2017 of the Brazilian states (Bahia, Paraíba or Rio Grande do Norte)	Real number
Estimate population mean (2015-2017)	Mean of estimate population since 2015 to 2017 of the Brazilian states (Bahia, Paraíba or Rio Grande do Norte)	Real number
Rate ratio population (1000 persons)	[Mean (2015-2017)/Estimate population mean (2015-2017)]* 1000 inhabitants	Real number
Estimate newborn mean (2015-2017)	Mean of estimate newborn since 2015 to 2017 of the Brazilian states (Bahia, Paraíba or Rio Grande do Norte)	Real number
Rate ratio newborns (1000 persons)	[Mean (2015-2017)/Estimate newborn mean (2015-2017)]* 1000 inhabitants	Real number
Source	Link	Data of access
Brazil Register of Health Facilities – CNES/Brazilian Ministry of Health (2020).	http://cnes.datasus.gov.br/	2020-01-17
Brazil Live Birth Information System SINASC (SINASC)	https://sinasc.saude.gov.br/	2020-01-17
Brazilian Institute of Geography and Statistics (IBGE)	https://www.ibge.gov.br/	2020-01-17
